# Supplementary material for: Mental Health of Psychologists During a Period of Cumulative Crises in Lebanon: The Predictive Role of Self-Esteem
Source: Healthcare (Basel). 2025 Dec 29;14(1):80. doi: 10.3390/healthcare14010080 (PMC12785700; doi:10.3390/healthcare14010080)
Supplement: Supplementary file 1 [file healthcare-14-00080-s001.zip]

Archive with 2 entries (2 files):
- Supplementary Materials_Healthcare.pdf
- Supplementary Materials_QQ Plots.pdf
